# Supplementary material for: cGAS guards against chromosome end-to-end fusions during mitosis and facilitates replicative senescence
Source: Protein Cell. 2021 Oct 22;13(1):47–64. doi: 10.1007/s13238-021-00879-y (PMC8776970; doi:10.1007/s13238-021-00879-y)
Supplement: Supplementary file 2 — Supplementary file2 (XLSX 11 kb) [file 13238_2021_879_MOESM2_ESM.xlsx]

## Sheet: Sheet1
	Table S1. List of primers used for ChIP q-PCR
	Gene	Species	Forward (5’ → 3’)	Reverse (5’ → 3’)
	6P-1	Human	AGTGAAGTTGGTAAGTTATTTAGT	GAGGCAATGTATGTGGAAG
	6P-2	Human	ACAGATGCTCATTTGGGATA	GGTGGTAAGGTGGAAGTAT
	7P-1	Human	GGTGGTTCACGCCTGTAAT	GAGAGAGGGTTTCACTCTGTTG
	7P-2	Human	TACATCAGCAACTCACTCT	TAGGATTACAGGCGTCAG
	7P-3	Human	CAGGAGAACCACTTGAAC	TTTTGTTTTGTTTTGTTTTGTTTT
	XpYp-1	Human	GGTGGGAGCAGATTAGAGAATAAA	AAGAACGAAGCTTCCACAGTAT
	XpYp-2	Human	AGATATGTCTTCCAACTTCC	GCATCAGTACCTCACAAT
	XpYp-3	Human	TATGGAATTGCTTGAGATTG	GCTAGGTGATTGAAGGAA
